# Supplementary material for: Detection of Insertion/Deletions (InDel) Within Five Clock Genes and Their Associations with Growth Traits in Four Chinese Sheep Breeds
Source: Vet Sci. 2025 Jan 9;12(1):39. doi: 10.3390/vetsci12010039 (PMC11769414; doi:10.3390/vetsci12010039)
Supplement: Supplementary file 1 [file vetsci-12-00039-s001.zip]

Archive with 1 entries (1 files):
- vetsci-3369254-supplementary.pdf
